# Supplementary material for: Discovery of hemocompatible bacterial biofilm-resistant copolymers
Source: Biomaterials. 2020 Nov;260:120312. doi: 10.1016/j.biomaterials.2020.120312 (PMC7534038; doi:10.1016/j.biomaterials.2020.120312)
Supplement: Multimedia component 2 [file mmc2.xml]

<?xml version="1.0" encoding="utf-8" standalone="no"?>
<data>
  <datasets>
    <author>morgan.alexander@nottingham.ac.uk</author>
    <type>1</type>
    <dataset>
      <name>Discovery of hemocompatible bacterial biofilm-resistant copolymers</name>
      <caption />
      <description>Raw data for figures.</description>
      <filetype>
        <name />
      </filetype>
      <filesize />
      <source>0</source>
      <sourcename>Original Data</sourcename>
      <access>
        <type>1</type>
        <name>Data available in data repository</name>
        <reponame>University of Nottingham</reponame>
        <PersistentId>http://doi.org/10.17639/nott.7053</PersistentId>
        <deeplinkurl>https://rdmc.nottingham.ac.uk/handle/internal/8313</deeplinkurl>
      </access>
    </dataset>
  </datasets>
</data>
